# Supplementary material for: Zeylleucapenoids A–D, Highly Oxygenated Diterpenoids with Anti-Inflammatory Activity from Leucas zeylanica (L.) R. Br
Source: Molecules. 2023 May 31;28(11):4472. doi: 10.3390/molecules28114472 (PMC10254181; doi:10.3390/molecules28114472)
Supplement: Supplementary file 1 [file molecules-28-04472-s001.zip]

Archive with 1 entries (1 files):
- molecules-2372056-supplementary.pdf
